# Supplementary material for: OsLAC12, a Laccase-Encoding Gene, Contributes to Rice Heat Tolerance Through Regulation of Antioxidant Defense and Secondary Metabolism
Source: Plants (Basel). 2025 Sep 12;14(18):2846. doi: 10.3390/plants14182846 (PMC12473251; doi:10.3390/plants14182846)
Supplement: Supplementary file 1 [file plants-14-02846-s001.zip]

Archive with 2 entries (2 files):
- Supplemental Figure.pdf
- Table S1 PCR primer sequences used for this research..xlsx
