# Supplementary material for: OsLAC12, a Laccase-Encoding Gene, Contributes to Rice Heat Tolerance Through Regulation of Antioxidant Defense and Secondary Metabolism
Source: Plants (Basel). 2025 Sep 12;14(18):2846. doi: 10.3390/plants14182846 (PMC12473251; doi:10.3390/plants14182846)
Supplement: Supplementary file 1 [file plants-14-02846-s001.zip › Table S1 PCR primer sequences used for this research..xlsx]

## Sheet: Sheet1
Supplemental Table 1. PCR primer sequences used for this research.
Name	DNA sequence (5' to 3')	Purpose
PFRB4	TGCAGGTTCTCTCCAAAT	genotyping PCR
03Z11CJ83-RP	GTCTTCCGTGTAATCGTA	genotyping PCR
03Z11CJ83-RP	GAAACCTAATCTTCCAAA	genotyping PCR
oslac12-edit-F	ACCAAAGCATCGGAGAGCAA	genotyping PCR
oslac12-edit-R	TGTACCTCGCCATGTTCACG	genotyping PCR
RT-PCR-OsLAC12-F	CTCTGCCGCTGCTCTTTTC	RT-RCR/qRT-PCR
RT-PCR-OsLAC12-R	ACCGTGTCGCCGTCGTA	RT-RCR/qRT-PCR
Lac12-CDS-F	AAGGGATGACGCACAAT	pET-28a
Lac12-CDS-R	CAGGGCGCACAACGGC	pET-28a
OsLAC12 CDS BamHI For	CGCGGATCCATGAGGCTCTgCTTCTT	35S:OsLAC12
OsLAC12 CDS EcoRV Rev	CGGGATATCCACAGGGCgCACAACGG	35S:OsLAC12
Tubulin- RT-F	TACCGTGCCCTTACTGTTCC	RT-RCR/qRT-PCR
Tubulin-RT-R	CGGTGGAATGTCACAGACAC	RT-RCR/qRT-PCR
18S rRNA-RT-For	AAACGGCTACCACATCCAAG	RT-RCR/qRT-PCR
18S rRNA-RT-Rev	CCTCCAATGGAATCCTCGTTA	RT-RCR/qRT-PCR
OsLAC12 promoter For	GTAGTGCCCTCCCATGCTAATG	GUS staining
OsLAC12 promoter Rev	ACCTACCTAGCCTTTCACTTCA	GUS staining
